# Supplementary material for: Morbidity and Mortality Profile of Leishmaniasis in an Andean Region of Ecuador in the Context of Climate Change
Source: Trop Med Infect Dis. 2025 Sep 3;10(9):254. doi: 10.3390/tropicalmed10090254 (PMC12474505; doi:10.3390/tropicalmed10090254)
Supplement: Supplementary file 1 [file tropicalmed-10-00254-s001.zip]

Archive with 1 entries (1 files):
- tropicalmed-3758553-supplementary.xlsx
