# Supplementary material for: Morbidity and Mortality Profile of Leishmaniasis in an Andean Region of Ecuador in the Context of Climate Change
Source: Trop Med Infect Dis. 2025 Sep 3;10(9):254. doi: 10.3390/tropicalmed10090254 (PMC12474505; doi:10.3390/tropicalmed10090254)
Supplement: Supplementary file 1 [file tropicalmed-10-00254-s001.zip › tropicalmed-3758553-supplementary.xlsx]

## Sheet: Hoja1
Cuenta de Clasificacion final del caso
Parroq Domic	Total
ACHUPALLAS	1
ALAUSI	20
GONZOL	2
GUASUNTOS	3
HUIGRA	2
JUAN DE VELASCO (PANGOR)	1
LIZARZABURU	4
LLAGOS	1
PISTISHI (NARIZ DEL DIABLO)	1
PUNGALA	1
QUITO	2
SEVILLA	1
SIBAMBE	1
Total general	40

## Sheet: Database Leishmaniasis
	Año	Fecha notificación	Mes	Provincia que notifica	Provincia de Domicilio	Cantón Domicilio	Parroquia Domicilio	Sexo	Edad	Etapas Ciclo de Vida	Tipo edad	Inicio de síntomas	Fecha investigación	Clasificación final del caso	Diagnóstico final
	2015	2015-03-16	3	CHIMBORAZO	CHIMBORAZO	ALAUSI	ALAUSI	Masculino	27	PRIMERA ADULTEZ	Años	2015-02-24	2015-03-02	Confirmado	B552 Leishmaniasis mucocutánea
	2016	2016-01-13	1	CHIMBORAZO	CHIMBORAZO	ALAUSI	ALAUSI	Masculino	44	ADULTO JÓVEN	Años	2015-12-22	2016-01-12	Confirmado	B551 Leishmaniasis Cutánea
	2016	2016-02-26	2	CHIMBORAZO	CHIMBORAZO	ALAUSI	ALAUSI	Masculino	3	PRIMERA NIÑEZ	Años	2015-05-20	2016-02-26	Confirmado	B551 Leishmaniasis Cutánea
	2016	2016-04-06	4	CHIMBORAZO	CHIMBORAZO	ALAUSI	SIBAMBE	Masculino	64	ADULTEZ POSTERIOR	Años	2016-01-23	2016-04-07	Confirmado	B551 Leishmaniasis Cutánea
	2016	2016-05-17	5	CHIMBORAZO	CHIMBORAZO	ALAUSI	ALAUSI	Masculino	10	SEGUNDA NIÑEZ	Años	2016-02-07	2016-05-17	Confirmado	B551 Leishmaniasis Cutánea
	2016	2016-07-28	7	CHIMBORAZO	PICHINCHA	ALAUSI	ALAUSI	Femenino	5	SEGUNDA NIÑEZ	Años	2015-07-19	2016-07-29	Confirmado	B551 Leishmaniasis Cutánea
	2016	2016-08-29	1	CHIMBORAZO	CHIMBORAZO	ALAUSI	ALAUSI	Masculino	3	PRIMERA NIÑEZ	Años	2016-01-25	2016-08-30	Confirmado	B551 Leishmaniasis Cutánea
	2017	2017-01-18 09:39:31	1	CHIMBORAZO	CHIMBORAZO	ALAUSI	GUASUNTOS	Masculino	0.6	INFANCIA	Años	2016-11-15	2017-01-18	Confirmado	B551 Leishmaniasis Cutánea
	2017	2017-01-26 11:11:23	8	CHIMBORAZO	CHIMBORAZO	ALAUSI	ALAUSI	Masculino	1	INFANCIA	Años	2016-04-14	2017-01-27	Confirmado	B551 Leishmaniasis Cutánea
	2017	2017-08-29 14:46:50	9	CHIMBORAZO	CHIMBORAZO	CHUNCHI	GONZOL	Femenino	3	PRIMERA NIÑEZ	Años	2016-11-10	2017-07-03	Confirmado	B551 Leishmaniasis Cutánea
	2017	2017-09-04 12:21:35	11	CHIMBORAZO	CHIMBORAZO	ALAUSI	ALAUSI	Femenino	1	INFANCIA	Años	2016-08-15	2017-07-11	Confirmado	B551 Leishmaniasis Cutánea
	2017	2017-11-09 07:40:30	3	CHIMBORAZO	CHIMBORAZO	ALAUSI	LIZARZABURU	Masculino	28	PRIMERA ADULTEZ	Años	2017-09-01	2017-11-08	Confirmado	B551 Leishmaniasis Cutánea
	2018	2018-03-05 16:33:35	3	CHIMBORAZO	CHIMBORAZO	ALAUSI	ALAUSI	Femenino	1	INFANCIA	Años	2018-01-14	2018-03-01	Confirmado	B551 Leishmaniasis Cutánea
	2018	2018-03-13 15:28:10	3	CHIMBORAZO	CHIMBORAZO	ALAUSI	ACHUPALLAS	Masculino	1	INFANCIA	Años	2017-11-15	2018-03-13	Confirmado	B551 Leishmaniasis Cutánea
	2018	2018-03-14 11:18:25	6	CHIMBORAZO	CHIMBORAZO	ALAUSI	ALAUSI	Femenino	1	INFANCIA	Años	2018-02-06	2018-03-14	Confirmado	B551 Leishmaniasis Cutánea
	2018	2018-06-01 15:46:51	6	CHIMBORAZO	CHIMBORAZO	ALAUSI	HUIGRA	Masculino	2	PRIMERA NIÑEZ	Años	2018-03-10	2018-06-01	Confirmado	B551 Leishmaniasis Cutánea
	2018	2018-06-05 16:03:17	6	CHIMBORAZO	CHIMBORAZO	ALAUSI	ALAUSI	Masculino	8	SEGUNDA NIÑEZ	Años	2018-03-02	2018-06-05	Confirmado	B551 Leishmaniasis Cutánea
	2018	2018-06-09 13:43:53	6	CHIMBORAZO	CHIMBORAZO	ALAUSI	HUIGRA	Femenino	1	INFANCIA	Años	2018-01-15	2018-06-08	Confirmado	B551 Leishmaniasis Cutánea
	2018	2018-06-28 08:37:03	6	CHIMBORAZO	CHIMBORAZO	ALAUSI	ALAUSI	Masculino	0.9	INFANCIA	Años	2018-01-05	2018-06-27	Confirmado	B551 Leishmaniasis Cutánea
	2018	2018-06-28 08:44:52	6	CHIMBORAZO	CHIMBORAZO	ALAUSI	ALAUSI	Masculino	1	INFANCIA	Años	2018-03-05	2018-06-27	Confirmado	B551 Leishmaniasis Cutánea
	2018	2018-07-07 07:33:56	7	CHIMBORAZO	CHIMBORAZO	ALAUSI	ALAUSI	Femenino	0.9	INFANCIA	Años	2018-05-06	2018-07-06	Confirmado	B551 Leishmaniasis Cutánea
	2018	2018-07-12 16:59:14	7	CHIMBORAZO	CHIMBORAZO	ALAUSI	ALAUSI	Masculino	10	SEGUNDA NIÑEZ	Años	2018-04-15	2018-07-11	Confirmado	B551 Leishmaniasis Cutánea
	2018	2018-08-23 13:46:42	8	CHIMBORAZO	CHIMBORAZO	ALAUSI	ALAUSI	Masculino	3	PRIMERA NIÑEZ	Años	2018-07-14	2018-08-23	Confirmado	B551 Leishmaniasis Cutánea
	2018	2018-08-23 13:52:21	8	CHIMBORAZO	CHIMBORAZO	ALAUSI	ALAUSI	Masculino	4	PRIMERA NIÑEZ	Años	2018-07-14	2018-08-23	Confirmado	B551 Leishmaniasis Cutánea
	2018	2018-09-11 15:01:55	9	CHIMBORAZO	CHIMBORAZO	ALAUSI	ALAUSI	Femenino	0.9	INFANCIA	Años	2018-06-06	2018-09-11	Confirmado	B551 Leishmaniasis Cutánea
	2018	2018-10-16 10:08:24	10	CHIMBORAZO	CHIMBORAZO	ALAUSI	ALAUSI	Masculino	6	SEGUNDA NIÑEZ	Años	2018-08-22	2018-10-16	Confirmado	B551 Leishmaniasis Cutánea
	2019	2019-01-25 17:24:06	1	CHIMBORAZO	CHIMBORAZO	ALAUSI	ALAUSI	Femenino	1	INFANCIA	Años	2019-01-21	2019-01-26	Confirmado	B551 Leishmaniasis Cutánea
	2019	2019-04-07 21:16:27	4	CHIMBORAZO	CHIMBORAZO	ALAUSI	ALAUSI	Masculino	5	SEGUNDA NIÑEZ	Años	2019-04-01	2019-04-07	Confirmado	B551 Leishmaniasis Cutánea
	2019	2019-05-13 14:03:24	5	CHIMBORAZO	CHIMBORAZO	ALAUSI	GUASUNTOS	Femenino	2	PRIMERA NIÑEZ	Años	2019-05-09	2019-05-13	Confirmado	B551 Leishmaniasis Cutánea
	2019	2019-05-15 20:19:21	5	CHIMBORAZO	CHIMBORAZO	ALAUSI	GUASUNTOS	Masculino	3	PRIMERA NIÑEZ	Años	2019-05-10	2019-05-15	Confirmado	B551 Leishmaniasis Cutánea
	2019	2019-05-29 11:03:54	5	CHIMBORAZO	CHIMBORAZO	ALAUSI	ALAUSI	Masculino	6	SEGUNDA NIÑEZ	Años	2019-05-22	2019-05-29	Confirmado	B551 Leishmaniasis Cutánea
	2019	2019-07-23 10:14:52	7	CHIMBORAZO	CHIMBORAZO	CHUNCHI	GONZOL	Femenino	0.7	INFANCIA	Años	2019-07-19	2019-07-23	Confirmado	B551 Leishmaniasis Cutánea
	2019	2019-07-24 12:53:26	7	CHIMBORAZO	CHIMBORAZO	CHUNCHI	LLAGOS	Masculino	37	ADULTO JÓVEN	Años	2019-07-17	2019-06-25	Confirmado	B551 Leishmaniasis Cutánea
	2019	2019-08-15 12:19:05	8	CHIMBORAZO	CHIMBORAZO	ALAUSI	ALAUSI	Femenino	1	INFANCIA	Años	2019-08-10	2019-08-16	Confirmado	B551 Leishmaniasis Cutánea
	2019	2019-08-15 13:24:50	8	CHIMBORAZO	CHIMBORAZO	ALAUSI	ALAUSI	Masculino	0.9	INFANCIA	Años	2019-08-08	2019-08-16	Confirmado	B551 Leishmaniasis Cutánea
	2019	2019-10-24 14:37:35	10	CHIMBORAZO	CHIMBORAZO	ALAUSI	PISTISHI (NARIZ DEL DIABLO)	Masculino	53	ADULTEZ MEDIA	Años	2019-10-02	2019-10-24	Confirmado	B551 Leishmaniasis Cutánea
	2020	2020-01-17 16:49:39	1	CHIMBORAZO	CHIMBORAZO	ALAUSI	SEVILLA	Masculino	5	SEGUNDA NIÑEZ	Años	2019-11-30	2020-01-16	Confirmado	B551 Leishmaniasis Cutánea
	2020	2020-09-16 17:19:39	9	CHIMBORAZO	CHIMBORAZO	CHUNCHI	GONZOL	Masculino	18	ADOLESCENCIA	Años	2020-09-01	2020-09-07	Confirmado	B551 Leishmaniasis Cutánea
	2020	2020-11-05 08:27:05	11	CHIMBORAZO	CHIMBORAZO	CHUNCHI	LLAGOS	Masculino	41	ADULTO JÓVEN	Años	2020-10-26	2020-11-24	Confirmado	B551 Leishmaniasis Cutánea
	2022	2022-07-26 16:14:44	7	CHIMBORAZO	CHIMBORAZO	CHUNCHI	LLAGOS	Masculino	22	PRIMERA ADULTEZ	Años	2022-07-14	2022-07-27	Confirmado	B551 Leishmaniasis Cutánea

## Sheet: Data Regression 
CHARACTERISTICS OF THE PATIENTS DIANOSED WITH LEISHMANIASIS IN THE PARISHES OF ALAUSI AND CHAUCHI
LEISHMANIASIS TYPE	YEAR	MONTH	SEX	AGE	MEASURE OF AGE		Table 1. Distribution of Leishmaniasis cases by sex, age and month of diagnosis
B552 Leishmaniasis mucocutánea	2015	march	Masculino	27	Años		Variable	B552**	B551*
B551 Leishmaniasis Cutánea	2016	january	Masculino	44	Años		Sex	Male	Male
B551 Leishmaniasis Cutánea	2016	february	Masculino	3	Años		Age (y/o)	27	10.42 ± 16.31
B551 Leishmaniasis Cutánea	2016	april	Masculino	64	Años		Month	March	June
B551 Leishmaniasis Cutánea	2016	may	Masculino	10	Años		*Cutaneous Cases
B551 Leishmaniasis Cutánea	2016	july	Femenino	5	Años		**Mucocutaneous Cases
B551 Leishmaniasis Cutánea	2016	january	Masculino	3	Años
B551 Leishmaniasis Cutánea	2017	january	Masculino	0.6	Months
B551 Leishmaniasis Cutánea	2017	august	Masculino	1	Años
B551 Leishmaniasis Cutánea	2017	september	Femenino	3	Años
B551 Leishmaniasis Cutánea	2017	november	Femenino	1	Años
B551 Leishmaniasis Cutánea	2017	march	Masculino	28	Años
B551 Leishmaniasis Cutánea	2018	march	Femenino	1	Años
B551 Leishmaniasis Cutánea	2018	march	Masculino	1	Años
B551 Leishmaniasis Cutánea	2018	june	Femenino	1	Años
B551 Leishmaniasis Cutánea	2018	june	Masculino	2	Años
B551 Leishmaniasis Cutánea	2018	june	Masculino	8	Años
B551 Leishmaniasis Cutánea	2018	june	Femenino	1	Años
B551 Leishmaniasis Cutánea	2018	june	Masculino	0.9	Months
B551 Leishmaniasis Cutánea	2018	june	Masculino	1	Años
B551 Leishmaniasis Cutánea	2018	july	Femenino	0.9	Años
B551 Leishmaniasis Cutánea	2018	july	Masculino	10	Años
B551 Leishmaniasis Cutánea	2018	august	Masculino	3	Años
B551 Leishmaniasis Cutánea	2018	august	Masculino	4	Años
B551 Leishmaniasis Cutánea	2018	september	Femenino	0.9	Años
B551 Leishmaniasis Cutánea	2018	october	Masculino	6	Años
B551 Leishmaniasis Cutánea	2019	january	Femenino	1	Años
B551 Leishmaniasis Cutánea	2019	april	Masculino	5	Años
B551 Leishmaniasis Cutánea	2019	may	Femenino	2	Años
B551 Leishmaniasis Cutánea	2019	may	Masculino	3	Años
B551 Leishmaniasis Cutánea	2019	may	Masculino	6	Años
B551 Leishmaniasis Cutánea	2019	julu	Femenino	0.7	Months
B551 Leishmaniasis Cutánea	2019	july	Masculino	37	Años
B551 Leishmaniasis Cutánea	2019	august	Femenino	1	Años
B551 Leishmaniasis Cutánea	2019	august	Masculino	0.9	Months
B551 Leishmaniasis Cutánea	2019	october	Masculino	53	Años
B551 Leishmaniasis Cutánea	2020	january	Masculino	5	Años
B551 Leishmaniasis Cutánea	2020	september	Masculino	18	Años
B551 Leishmaniasis Cutánea	2020	november	Masculino	41	Años
B551 Leishmaniasis Cutánea	2022	july	Masculino	22	Años

## Sheet: Fig. 3
Figure 2. Evolution of the number of leishmaniasis cases in the province of Chimborazo from 2013 to 2022.
CANTIDAD DE LESIONES
Año	Número de casos
2013	0
2014	0
2015	1
2016	6
2017	5
2018	14
2019	10
2020	3
2021	0
2022	1
	40

## Sheet: Fig. 4
Figure 4. Monthly distribution of Leishmaniasis cases in the province of Chimborazo from 2013 to 2022.
months	cases
January	5
February	1
March	4
April	2
May	4
June	5
July	6
August	6
September	3
October	2
November	2

## Sheet: Fig, 5
Figure 5. Distribution of Leishmaniasis cases by canton in the province of Chimborazo from 2013 to 2022.

## Sheet: Fig. 6
Figure 6. Distribution of Leishmaniasis cases by parish, province of Chimborazo, during 2013-2022.

## Sheet: Fig. 7
Figure 7 Percentage of Leishmaniasis in the province of Chimborazo according to the age of the infected individuals.
	CL (%)	MCL (%)
CHILDHOOD	37.5
EARLY CHILDHOOD	20
SECOND CHILDHOOD	20
ADOLESCENCE	2.5
YOUNG ADULT	7.5
EARLY ADULTHOOD	5	2.5
MIDDLE ADULTHOOD	2.5
LATER ADULTHOOD	2.5

## Sheet: Fig. 8
Figure 8. Loss of primary forest and tree cover in the Alausí area, Ecuador (2001–2024).

## Sheet: Fig 9.
Figure 9. Temperature trend in the canton of Alausí, Ecuador (1981-2024). The graph displays average (gray), maximum (black), and minimum (round dots) temperatures in degrees Celsius. These long-term climatic patterns show a clear increase in the average and maximum temperature of the valley of Alausi and provide context for understanding seasonal and interannual variations in leishmaniasis trans…

[truncated: 10 more sheets: Fig 10, Sex binomial, Table 1 Supplement, table 2 Marital Status (2), Marital S D Binomial, Dist. binomial sex MS, table 2 Marital Status, Fig.1 Supplement, Fig. 2 Supplement, Sheet4]
